# Supplementary material for: SIRT3 deficiency aggravates renal injury and fibrosis in chronic kidney disease and is associated with intestinal barrier dysfunction and gut microbiota dysbiosis
Source: Front Microbiol. 2026 Jul 13;17:1851246. doi: 10.3389/fmicb.2026.1851246 (PMC13402368; doi:10.3389/fmicb.2026.1851246)
Supplement: Supplementary file 1 [file Table_1.xlsx]

## Sheet: Supplementary Table S1
Supplementary Table S1. Body weight changes and kidney weight parameters in mice	Supplementary Table S1. Body weight changes and kidney weight parameters in mice	Supplementary Table S1. Body weight changes and kidney weight parameters in mice	Supplementary Table S1. Body weight changes and kidney weight parameters in mice	Supplementary Table S1. Body weight changes and kidney weight parameters in mice	Supplementary Table S1. Body weight changes and kidney weight parameters in mice	Supplementary Table S1. Body weight changes and kidney weight parameters in mice	Supplementary Table S1. Body weight changes and kidney weight parameters in mice
Data are presented as mean ± SD unless otherwise indicated. Body weight was monitored at 0, 2, 4, and 6 weeks. Kidney weight refers to single kidney weight measured at the end of the 6-week experiment.
Abbreviations: CKD, chronic kidney disease; SIRT3, sirtuin 3; BW, body weight.
A. Body weight changes during the 6-week experiment
Group	0 week BW (g)	2 weeks BW (g)	4 weeks BW (g)	6 weeks BW (g)	Change from 0 to 6 weeks (g)	Change from 0 to 6 weeks (%)	Maximum individual BW loss (%)
Control	18.4 ± 1.3	19.4 ± 1.0	21.0 ± 1.1	23.3 ± 0.9	4.9	26.6	0.0
CKD	18.3 ± 1.1	19.2 ± 0.8	18.4 ± 1.4	16.5 ± 1.3	-1.8	-9.8	12.7
SIRT3-/-	18.1 ± 1.0	19.0 ± 0.7	20.8 ± 1.0	23.1 ± 1.0	4.9	27.1	0.0
CKD + SIRT3-/-	18.4 ± 0.9	19.1 ± 0.8	17.3 ± 1.2	15.9 ± 0.8	-2.5	-13.6	13.8
B. Kidney weight parameters at week 6
Group	Body weight at 6 weeks (g)	Single kidney weight (mg)	Single kidney weight / body weight (%)
Control	23.3 ± 0.9	129.8 ± 6.0	0.56 ± 0.01
CKD	16.5 ± 1.3	103.6 ± 8.1	0.63 ± 0.02
SIRT3-/-	23.1 ± 1.0	128.0 ± 6.2	0.56 ± 0.02
CKD + SIRT3-/-	15.9 ± 0.8	106.0 ± 8.0	0.67 ± 0.02
C. Individual body weight data
Mouse ID	Control 0 week BW (g)	Control 2 weeks BW (g)	Control 4 weeks BW (g)	Control 6 weeks BW (g)	CKD 0 week BW (g)	CKD 2 weeks BW (g)	CKD 4 weeks BW (g)	CKD 6 weeks BW (g)	SIRT3-/- 0 week BW (g)	SIRT3-/- 2 weeks BW (g)	SIRT3-/- 4 weeks BW (g)	SIRT3-/- 6 weeks BW (g)	CKD + SIRT3-/- 0 week BW (g)	CKD + SIRT3-/- 2 weeks BW (g)	CKD + SIRT3-/- 4 weeks BW (g)	CKD + SIRT3-/- 6 weeks BW (g)
1	16.4	17.9	19.3	21.9	16.6	18	16.3	14.5	16.6	17.9	19.3	21.5	17	17.9	15.5	14.7
2	17	18.3	19.8	22.3	17.1	18.3	16.9	15.1	17	18.2	19.7	21.9	17.4	18.2	16	15
3	17.5	18.7	20.3	22.7	17.6	18.7	17.5	15.6	17.4	18.5	20.1	22.3	17.8	18.6	16.5	15.4
4	18.1	19.2	20.8	23.1	18.1	19	18.1	16.2	17.9	18.8	20.6	22.8	18.2	18.9	17	15.7
5	18.4	19.4	21	23.3	18.3	19.2	18.4	16.5	18.1	19	20.8	23	18.4	19.1	17.3	15.9
6	18.7	19.6	21.2	23.5	18.5	19.4	18.7	16.8	18.3	19.2	21	23.2	18.6	19.3	17.6	16.1
7	19.3	20.1	21.7	23.9	19	19.7	19.3	17.4	18.8	19.5	21.5	23.7	19	19.6	18.1	16.4
8	19.8	20.5	22.2	24.3	19.5	20.1	19.9	17.9	19.2	19.8	21.9	24.1	19.4	20	18.6	16.8
9	20.4	20.9	22.7	24.7	20	20.4	20.5	18.5	19.6	20.1	22.3	24.5	19.8	20.3	19.1	17.1
