# Supplementary material for: SIRT3 deficiency aggravates renal injury and fibrosis in chronic kidney disease and is associated with intestinal barrier dysfunction and gut microbiota dysbiosis
Source: Front Microbiol. 2026 Jul 13;17:1851246. doi: 10.3389/fmicb.2026.1851246 (PMC13402368; doi:10.3389/fmicb.2026.1851246)
Supplement: Supplementary file 2 [file Table_2.xlsx]

## Sheet: Supplementary Table S2
Supplementary Table S2. Colon length in each mouse
Colon length was measured in each mouse at the end of the 6-week experimental period.
Mouse ID	Control (cm)	CKD (cm)	SIRT3-/- (cm)	CKD + SIRT3-/- (cm)
1	7.8	6.8	7.7	6
2	7.6	6.4	7.5	5.6
3	8	6.9	7.8	6.1
4	7.7	6.6	7.6	5.8
5	7.9	7	7.9	6.2
6	7.8	6.8	7.8	6
7	8.1	7.2	8	6.4
8	7.4	6.1	7.3	5.5
9	7.9	6.7	7.7	5.9
Summary statistics
Group	n	Mean colon length (cm)	SD (cm)	Mean ± SD (cm)
Control	9	7.8	0.212132	7.80 ± 0.21
CKD	9	6.72222	0.327024	6.72 ± 0.33
SIRT3-/-	9	7.7	0.212132	7.70 ± 0.21
CKD + SIRT3-/-	9	5.94444	0.283333	5.94 ± 0.28
